# Supplementary material for: Perceptions of risk in people with inflammatory arthritis during the COVID-19 pandemic
Source: Rheumatol Adv Pract. 2022 Jun 20;6(2):rkac050. doi: 10.1093/rap/rkac050 (PMC9255274; doi:10.1093/rap/rkac050)
Supplement: rkac050_Supplementary_Data [file rkac050_supplementary_data.zip]

Archive with 4 entries (4 files):
- 22-028 Supplementary Data S2 - 2nd stage interview guide.docx
- 22-028 Supplementary Data S3 - 3rd stage interview guide.docx
- 22-028 Supplementary Data S4 - Data analysis.docx
- 22-028 Supplementary Data S1 - 1st stage interview guide.docx
